# Supplementary material for: Genomic and Phenotypic Variations Among Thai-53 and Mycobacterium leprae Clinical Isolates: Implications for Leprosy Pathogenesis and Research
Source: Pathogens. 2024 Nov 12;13(11):986. doi: 10.3390/pathogens13110986 (PMC11597610; doi:10.3390/pathogens13110986)
Supplement: Supplementary file 1 [file pathogens-13-00986-s001.zip]

Archive with 2 entries (2 files):
- Supplementary Figure 1.pdf
- SuppTable 1.xlsx
