# Supplementary material for: Genomic and Phenotypic Variations Among Thai-53 and Mycobacterium leprae Clinical Isolates: Implications for Leprosy Pathogenesis and Research
Source: Pathogens. 2024 Nov 12;13(11):986. doi: 10.3390/pathogens13110986 (PMC11597610; doi:10.3390/pathogens13110986)
Supplement: Supplementary file 1 [file pathogens-13-00986-s001.zip › SuppTable 1.xlsx]

## Sheet: Planilha1
POSITION	REF	ALT	EFF	Impact	Gene	Codon_change	A.acid_change	Thai-53 (1A)	Br14-3 (3I)	Br14-1 (4N)
537125	C	T	non_coding_transcript_exon_variant	MODIFIER	accA1	117C>T		C	C	T
537330	G	A	non_coding_transcript_exon_variant	MODIFIER	accA1	322G>A		G	G	A
536290	G	A	non_coding_transcript_exon_variant	MODIFIER	accD1	877G>A		G	A	G
2372491	C	T	intergenic_region	MODIFIER	aceA-ML1986	2372491C>T		C	T	C
623365	C	T	synonymous_variant	LOW	alaS	1207C>T	Leu403Leu	C	T	C
624645	G	A	synonymous_variant	LOW	alaS	2487G>A	Val829Val	G	A	G
1348426	T	C	intergenic_region	MODIFIER	alkA-ML1153	1348426T>C		T	C	C
848849	C	T	intergenic_region	MODIFIER	amiA-ML0710	848849C>T		C	T	C
2784324	A	G	intergenic_region	MODIFIER	ansA1-ML2344	2784324A>G		A	G	A
256915	G	C	intergenic_region	MODIFIER	arcA-ML0192	256915G>C		C	G	G
1692166	G	A	missense_variant	MODERATE	argF	32G>A	Gly11Glu	G	A	G
1061926	G	A	missense_variant	MODERATE	aroG	340G>A	Ala114Thr	G	A	G
2751783	A	G	synonymous_variant	LOW	asd	897T>C	Ala299Ala	A	G	G
1037678	C	T	synonymous_variant	LOW	asnB	1962G>A	Leu654Leu	C	C	T
2238191	G	A	intergenic_region	MODIFIER	atsA-rpsQ	2238191G>A		G	G	A
652259	C	T	synonymous_variant	LOW	carB	2652C>T	Ala884Ala	C	T	C
485138	T	C	missense_variant	MODERATE	choD	1688T>C	Leu563Pro	T	C	C
2965921	G	A	intergenic_region	MODIFIER	clpB-ML2491	2965921G>A		G	G	A
502707	G	A	intergenic_region	MODIFIER	cmaA1-ML0405	502707G>A		G	A	G
2111627	C	T	intergenic_region	MODIFIER	cstA-ML1749	2111627C>T		C	T	C
2373753	G	A	synonymous_variant	LOW	ctpA	327G>A	Ala109Ala	G	A	G
890453	A	G	missense_variant	MODERATE	ctpC	518T>C	Val173Ala	A	G	G
2548729	C	T	intergenic_region	MODIFIER	cycA-fadE10	2548729C>T		C	T	C
1524667	C	T	non_coding_transcript_exon_variant	MODIFIER	cydC	1363G>A		C	C	T
996757	C	T	missense_variant	MODERATE	cysK	532G>A	Gly178Arg	C	C	T
2927205	G	A	missense_variant	MODERATE	deoC	32C>T	Ala11Val	G	A	G
2926722	G	A	missense_variant	MODERATE	deoC	515C>T	Ala172Val	G	G	A
1011	G	A	synonymous_variant	LOW	dnaA	1011G>A	Glu337Glu	G	A	G
883	G	A	missense_variant	MODERATE	dnaA	883G>A	Gly295Ser	G	A	G
73	A	G	missense_variant	MODERATE	dnaA	73A>G	Ser25Gly	A	G	G
1834	G	A	intergenic_region	MODIFIER	dnaA-dnaN	1834G>A		G	A	G
2717037	C	T	non_coding_transcript_exon_variant	MODIFIER	dppB	583G>A		C	T	C
1203135	C	T	missense_variant	HIGH	dxs	1921C>T	Gln641*	C	T	C
2200732	C	T	non_coding_transcript_exon_variant	MODIFIER	echA12	719G>A		C	T	C
2675649	C	T	intergenic_region	MODIFIER	echA13-ML2252	2675649C>T		C	T	C
2851461	C	T	non_coding_transcript_exon_variant	MODIFIER	echA2	460G>A		T	C	C
138838	G	A	synonymous_variant	LOW	embB	987C>T	Asp329Asp	G	A	G
958023	C	T	intergenic_region	MODIFIER	entC-ML0809	958023C>T		C	T	C
3059634	G	A	missense_variant	MODERATE	fabG4	671G>A	Gly224Asp	G	A	G
193848	C	T	intergenic_region	MODIFIER	fadD28-mas	193848C>T		C	T	C
193963	G	A	intergenic_region	MODIFIER	fadD28-mas	193963G>A		G	A	G
178960	C	T	synonymous_variant	LOW	fadD29	1791C>T	Cys597Cys	C	T	C
3143619	G	A	non_coding_transcript_exon_variant	MODIFIER	fadD5	290C>T		G	G	A
3090722	A	G	intergenic_region	MODIFIER	fadD5-yrbE1A	3090722A>G		A	A	G
587629	G	A	stop_gained	HIGH	fadD9	319C>T	Gln107*	G	A	G
587499	A	G	missense_variant	MODERATE	fadD9	449T>C	Ile150Thr	A	A	G
587502	A	G	missense_variant	MODERATE	fadD9	446T>C	Val149Ala	A	A	G
587505	C	G	missense_variant	MODERATE	fadD9	443G>C	Gly148Ala	C	C	G
729994	C	G	intergenic_region	MODIFIER	fadE15-ML0600	729994C>G		C	C	G
2109150	C	A	intergenic_region	MODIFIER	fadE22-ML1746	2109150C>A		C	C	A
1396948	G	A	synonymous_variant	LOW	fas	327G>A	Leu109Leu	G	G	A
2086969	G	A	synonymous_variant	LOW	fecB	408G>A	Val136Val	G	A	G
296859	C	G,T	missense_variant;missense_variant	MODERATE;MODERATE	folP	164C>G;164C>T	Pro55Arg;Pro55Leu	C	T	G
1087397	T	C	synonymous_variant	LOW	ftsZ	102T>C	Gly34Gly	T	C	C
467512	C	T	non_coding_transcript_exon_variant	MODIFIER	gadB	860C>T		C	C	T
2459766	A	G	missense_variant	MODERATE	glcB	1771A>G	Lys591Glu	A	G	G
1233600	C	T	synonymous_variant	LOW	glgC	252C>T	Tyr84Tyr	T	C	C
1900006	G	A	non_coding_transcript_exon_variant	MODIFIER	glnA4	49C>T		G	A	G
1962036	C	T	synonymous_variant	LOW	glnE	864G>A	Thr288Thr	C	T	C
481476	A	G	synonymous_variant	LOW	guaB2	816A>G	Leu272Leu	A	G	G
7614	C	T	synonymous_variant	LOW	gyrA	297C>T	Arg99Arg	C	T	C
8628	G	A	synonymous_variant	LOW	gyrA	1311G>A	Arg437Arg	G	A	G
9006	G	A	synonymous_variant	LOW	gyrA	1689G>A	Leu563Leu	G	A	G
7589	C	T	missense_variant	MODERATE	gyrA	272C>T	Ala91Val	C	T	C
10505	C	T	missense_variant	MODERATE	gyrA	3188C>T	Ser1063Phe	C	T	C
8453	T	C	missense_variant	MODERATE	gyrA	1136T>C	Leu379Pro	T	C	C
1585800	A	G	missense_variant	MODERATE	helY	1306A>G	Thr436Ala	A	G	A
2186579	G	A	synonymous_variant	LOW	hemZ	210C>T	Asp70Asp	G	A	G
2174865	G	C	intergenic_region	MODIFIER	hsp18-ML1796	2174865G>C		G	C	C
1947401	G	A	missense_variant	MODERATE	htpG	1897G>A	Ala633Thr	G	G	A
2935685	A	C	non_coding_transcript_exon_variant	MODIFIER	icl	753T>G		A	C	C
2043197	G	A	synonymous_variant	LOW	ilvC	525C>T	Gly175Gly	G	A	G
2401543	C	T	non_coding_transcript_exon_variant	MODIFIER	katG	677C>T		C	T	C
38202	C	T	missense_variant	MODERATE	leuS	1882C>T	Arg628Trp	C	T	C
2500299	C	T	intergenic_region	MODIFIER	lipL-ML2103	2500299C>T		C	T	C
2011747	T	G	non_coding_transcript_exon_variant	MODIFIER	lipN	328A>C		T	G	G
2011824	G	A	non_coding_transcript_exon_variant	MODIFIER	lipN	251C>T		G	A	G
1723743	C	T	intergenic_region	MODIFIER	lppI-ML1436	1723743C>T		C	T	C
855414	C	T	synonymous_variant	LOW	lpqC	639C>T	Thr213Thr	C	T	C
511079	A	C	intergenic_region	MODIFIER	lpqD-ML0413	511079A>C		A	A	C
305597	G	C	missense_variant	MODERATE	lsr2	230G>C	Arg77Pro	G	G	C
524788	C	T	intergenic_region	MODIFIER	lysU-lppS	524788C>T		C	T	C
2623016	C	T	non_coding_transcript_exon_variant	MODIFIER	mce1	272C>T		C	T	C
88468	C	T	synonymous_variant	LOW	menG	252G>A	Leu84Leu	C	T	C
660399	G	A	missense_variant	MODERATE	metK	679G>A	Val227Ile	A	G	G
313361	A	G	missense_variant	MODERATE	metS	461T>C	Leu154Pro	A	G	G
330125	G	A	missense_variant	MODERATE	mfd	2059G>A	Ala687Thr	G	A	A
1164291	C	T	intergenic_region	MODIFIER	miaA-dapF	1164291C>T		C	T	C
13945	C	T	synonymous_variant	LOW	ML0009	171C>T	Phe57Phe	C	T	C
14313	T	C	intergenic_region	MODIFIER	ML0009-ML0010	14313T>C		T	-	T
14320	G	T	intergenic_region	MODIFIER	ML0009-ML0010	14320G>T		G	-	G
14367	A	G	intergenic_region	MODIFIER	ML0009-ML0010	14367A>G		A	-	A
14373	T	C	intergenic_region	MODIFIER	ML0009-ML0010	14373T>C		T	-	T
14676	C	T	intergenic_region	MODIFIER	ML0009-ML0010	14676C>T		C	C	T
15985	G	A	intergenic_region	MODIFIER	ML0010-ppiA	15985G>A		G	A	G
16736	C	T	missense_variant	MODERATE	ML0012	244G>A	Ala82Thr	C	T	C
16900	C	T	missense_variant	MODERATE	ML0012	80G>A	Cys27Tyr	C	T	C
17427	G	A	intergenic_region	MODIFIER	ML0013-ML0014	17427G>A		G	A	G
29460	C	T	intergenic_region	MODIFIER	ML0023-ML0024	29460C>T		C	T	C
29563	C	T	intergenic_region	MODIFIER	ML0023-ML0024	29563C>T		C	T	C
48196	G	A	non_coding_transcript_exon_variant	MODIFIER	ML0039	926G>A		G	A	G
53300	C	T	synonymous_variant	LOW	ML0042	1308C>T	Gly436Gly	C	T	C
61425	A	G	missense_variant	MODERATE	ML0049	269T>C	Met90Thr	A	A	G
94610	C	T	synonymous_variant	LOW	ML0073	519C>T	Ala173Ala	C	T	C
99564	G	A	missense_variant	MODERATE	ML0079	175G>A	Ala59Thr	G	A	G
99842	C	T	synonymous_variant	LOW	ML0079	453C>T	Val151Val	C	T	C
100574	A	G	non_coding_transcript_exon_variant	MODIFIER	ML0080	78T>C		A	G	G
108819	G	A	non_coding_transcript_exon_variant	MODIFIER	ML0086	173C>T		G	A	G
110180	C	G	non_coding_transcript_exon_variant	MODIFIER	ML0088	339C>G		C	C	G
116225	C	T	synonymous_variant	LOW	ML0093	855C>T	Gly285Gly	C	T	C
156948	C	T	missense_variant	MODERATE	ML0116	982G>A	Val328Ile	C	T	C
208707	C	A	intergenic_region	MODIFIER	ML0146-ML0147	208707C>A		C	C	A
221662	C	A	missense_variant	MODERATE	ML0158	6C>A	His2Gln	A	C	C
252460	G	A	intergenic_region	MODIFIER	ML0186-ML0187	252460G>A		G	A	G
264623	G	A	intergenic_region	MODIFIER	ML0197-cspA	264623G>A		G	G	A
276794	G	A	synonymous_variant	LOW	ML0205	984C>T	Val328Val	G	A	G
287929	C	T	intergenic_region	MODIFIER	ML0216-ML0217	287929C>T		C	T	C
290076	C	T	missense_variant	MODERATE	ML0218	140G>A	Gly47Glu	C	T	C
298572	A	G	synonymous_variant	LOW	ML0227	57A>G	Val19Val	A	G	G
347385	T	C	non_coding_transcript_exon_variant	MODIFIER	ML0266	677T>C		T	C	C
347830	G	A	intergenic_region	MODIFIER	ML0266-ackA	347830G>A		G	A	G
365411	A	G	missense_variant	MODERATE	ML0283	496A>G	Lys166Glu	A	G	A
365373	T	C	missense_variant	MODERATE	ML0283	458T>C	Leu153Pro	T	T	C
410510	G	A	missense_variant	MODERATE	ML0320	157G>A	Ala53Thr	G	A	G
413902	G	A	synonymous_variant	LOW	ML0324	276G>A	Leu92Leu	G	G	A
440586	G	A	intergenic_region	MODIFIER	ML0349-ML0350	440586G>A		G	A	G
494564	C	T	missense_variant	MODERATE	ML0397	1184G>A	Gly395Glu	C	T	C
494266	G	A	synonymous_variant	LOW	ML0397	1482C>T	Ile494Ile	G	A	G
494674	T	G	missense_variant	MODERATE	ML0397	1074A>C	Glu358Asp	T	G	G
508481	T	C	missense_variant	MODERATE	ML0410	155T>C	Val52Ala	T	C	C
509007	G	A	missense_variant	MODERATE	ML0411	253G>A	Gly85Arg	G	A	G
508986	G	A	missense_variant	MODERATE	ML0411	232G>A	Asp78Asn	G	G	A
509647	T	C,G	missense_variant;missense_variant	MODERATE;MODERATE	ML0411	893T>C;893T>G	Val298Ala;Val298Gly	T	T	C
527964	A	G	non_coding_transcript_exon_variant	MODIFIER	ML0428	883A>G		A	A	G
546735	C	T	non_coding_transcript_exon_variant	MODIFIER	ML0446	398G>A		C	T	C
562607	C	T	intergenic_region	MODIFIER	ML0464-ML0465	562607C>T		C	T	C
568846	C	T	non_coding_transcript_exon_variant	MODIFIER	ML0469	861C>T		C	T	C
571998	C	T	intergenic_region	MODIFIER	ML0470-ML0471	571998C>T		C	C	T
572105	C	T	intergenic_region	MODIFIER	ML0470-ML0471	572105C>T		C	T	C
574185	C	T	stop_gained	HIGH	ML0472	154C>T	Gln52*	T	C	C
574639	G	A	synonymous_variant	LOW	ML0473	102G>A	Pro34Pro	G	A	G
580488	C	T	non_coding_transcript_exon_variant	MODIFIER	ML0480	563G>A		C	C	T
604325	T	C	non_coding_transcript_exon_variant	MODIFIER	ML0498	216T>C		T	C	T
611792	C	T	non_coding_transcript_exon_variant	MODIFIER	ML0504	599G>A		C	T	C
642131	C	T	non_coding_transcript_exon_variant	MODIFIER	ML0528	665G>A		C	C	T
664102	G	A	intergenic_region	MODIFIER	ML0547-priA	664102G>A		G	A	G
683332	G	A	missense_variant	MODERATE	ML0565	554G>A	Arg185His	G	A	G
693001	C	G	intergenic_region	MODIFIER	ML0568-ML0569	693001C>G		G	C	C
694090	T	C	missense_variant	MODERATE	ML0569	337A>G	Thr113Ala	T	C	C
712382	C	T	non_coding_transcript_exon_variant	MODIFIER	ML0586	551C>T		C	C	T
733811	C	A	non_coding_transcript_exon_variant	MODIFIER	ML0601	672C>A		C	C	A
774289	C	T	non_coding_transcript_exon_variant	MODIFIER	ML0641	155G>A		T	C	C
787075	C	T	non_coding_transcript_exon_variant	MODIFIER	ML0648	91G>A		C	T	C
812000	C	G	missense_variant	MODERATE	ML0676	292G>C	Ala98Pro	C	C	G
829444	G	A	intergenic_region	MODIFIER	ML0691-ML0692	829444G>A		G	A	G
832152	T	C	non_coding_transcript_exon_variant	MODIFIER	ML0694	385A>G		T	C	C
840584	A	G	non_coding_transcript_exon_variant	MODIFIER	ML0702	230T>C		A	G	G
927841	G	A	non_coding_transcript_exon_variant	MODIFIER	ML0783	142C>T		G	A	G
954663	T	C	non_coding_transcript_exon_variant	MODIFIER	ML0805	522A>G		T	C	T
972005	T	G	non_coding_transcript_exon_variant	MODIFIER	ML0821	2213T>G		T	G	G
1020171	A	G	missense_variant	MODERATE	ML0857	272T>C	Ile91Thr	G	A	A
1027044	C	T	synonymous_variant	LOW	ML0863	144C>T	Gly48Gly	C	T	C
1104232	C	G	non_coding_transcript_exon_variant	MODIFIER	ML0934	239C>G		C	G	G
1116205	G	A	intergenic_region	MODIFIER	ML0945-ML0946	1116205G>A		G	A	G
1133492	T	G	intergenic_region	MODIFIER	ML0964-ML0965	1133492T>G		T	T	G
1136146	C	T	non_coding_transcript_exon_variant	MODIFIER	ML0967	186G>A		C	T	C
1143336	A	G	non_coding_transcript_exon_variant	MODIFIER	ML0975	824T>C		G	A	A
1143423	T	C	non_coding_transcript_exon_variant	MODIFIER	ML0975	737A>G		T	C	C
1151605	G	A	synonymous_variant	LOW	ML0985	96G>A	Gly32Gly	G	A	G
1157484	C	T	synonymous_variant	LOW	ML0990	204C>T	Asp68Asp	C	T	C
1160426	C	G	intergenic_region	MODIFIER	ML0992-ML0993	1160426C>G		C	G	C
1161061	C	A	non_coding_transcript_exon_variant	MODIFIER	ML0993	296C>A		C	C	A
1177237	G	A	missense_variant	MODERATE	ML1006	68G>A	Gly23Asp	G	A	G
1185229	C	T	missense_variant	MODERATE	ML1014	61G>A	Asp21Asn	C	T	C
1194853	G	A	missense_variant	MODERATE	ML1029	19G>A	Ala7Thr	G	A	G
1198126	C	T	non_coding_transcript_exon_variant	MODIFIER	ML1034	120C>T		C	T	C
1214326	C	T	non_coding_transcript_exon_variant	MODIFIER	ML1048	1123G>A		C	C	T
1219026	C	T	missense_variant	MODERATE	ML1052	802G>A	Ala268Thr	C	T	C
1237129	C	T	non_coding_transcript_exon_variant	MODIFIER	ML1073	540G>A		C	C	T
1257185	T	C	intergenic_region	MODIFIER	ML1092-ML1093	1257185T>C		T	C	C
1275092	G	A	intergenic_region	MODIFIER	ML1101-ML1102	1275092G>A		G	A	G
1290079	G	T	synonymous_variant	LOW	ML1114	1299C>A	Gly433Gly	G	G	T
1291018	G	A	synonymous_variant	LOW	ML1114	360C>T	Asn120Asn	G	A	G
1295192	A	G	missense_variant	MODERATE	ML1119	430A>G	Met144Val	A	A	G
1313204	C	T	intergenic_region	MODIFIER	ML1126-argV	1313204C>T		C	C	T
1329459	C	T	synonymous_variant	LOW	ML1137	960C>T	Arg320Arg	C	T	C
1338518	G	A	intergenic_region	MODIFIER	ML1147-ML1148	1338518G>A		G	A	G
1355640	G	A	non_coding_transcript_exon_variant	MODIFIER	ML1160	1779C>T		G	A	G
1466041	C	A	synonymous_variant	LOW	ML1232	648G>T	Gly216Gly	C	A	C
1482886	G	A	missense_variant	MODERATE	ML1244	70G>A	Gly24Ser	G	A	G
1484682	G	A	missense_variant	MODERATE	ML1245	394G>A	Val132Met	G	A	G
1513780	C	T	missense_variant	MODERATE	ML1270	56C>T	Ala19Val	T	C	C
1533280	G	A	non_coding_transcript_exon_variant	MODIFIER	ML1287	478C>T		G	A	G
1537025	A	T	missense_variant	MODERATE	ML1288	877A>T	Ile293Phe	A	A	T
1548554	G	A	missense_variant	MODERATE	ML1300	163G>A	Gly55Ser	G	G	A
1575600	C	T	synonymous_variant	LOW	ML1321	108C>T	Asp36Asp	C	C	T
1579109	T	G	non_coding_transcript_exon_variant	MODIFIER	ML1327	529A>C		T	G	G
1588112	G	C	missense_variant	MODERATE	ML1334	791G>C	Gly264Ala	G	C	G
1598908	C	T	missense_variant	MODERATE	ML1340	281G>A	Gly94Asp	C	T	C
1605956	G	A	intergenic_region	MODIFIER	ML1345-ML1346	1605956G>A		G	A	A
1607255	C	T	synonymous_variant	LOW	ML1346	1143C>T	His381His	C	T	C
1614069	T	C	non_coding_transcript_exon_variant	MODIFIER	ML1353	839A>G		T	C	C
1618096	G	A	missense_variant	MODERATE	ML1357	181G>A	Gly61Ser	G	G	A
1636534	T	A	non_coding_transcript_exon_variant	MODIFIER	ML1375	358T>A		A	T	T
1640098	C	T	non_coding_transcript_exon_variant	MODIFIER	ML1376	599C>T		C	T	C
1642875	G	T	non_coding_transcript_exon_variant	MODIFIER	ML1378	896G>T		G	T	T
1643162	T	C	non_coding_transcript_exon_variant	MODIFIER	ML1378	1183T>C		T	C	C
1657373	G	T	non_coding_transcript_exon_variant	MODIFIER	ML1385	1818C>A		G	T	G
1706535	C	T	stop_gained	HIGH	ML1420	145C>T	Gln49*	C	T	C
1734697	G	A	synonymous_variant	LOW	ML1441	1707C>T	Leu569Leu	G	A	G
1740274	T	G	missense_variant	MODERATE	ML1446	211A>C	Thr71Pro	T	T	G
1759651	G	A	missense_variant	MODERATE	ML1463	1697C>T	Ala566Val	G	A	G
1787399	C	T	missense_variant	MODERATE	ML1484	476G>A	Gly159Asp	C	T	C
1797365	G	A	non_coding_transcript_exon_variant	MODIFIER	ML1491	157G>A		G	A	G
1823140	G	A	missense_variant	MODERATE	ML1512	1468C>T	Pro490Ser	A	G	G
1827789	C	T	intergenic_region	MODIFIER	ML1514-ML1515	1827789C>T		C	T	C
1834456	C	T	non_coding_transcript_exon_variant	MODIFIER	ML1520	524C>T		C	T	C
1862548	C	T	synonymous_variant	LOW	ML1543	3705G>A	Glu1235Glu	T	C	C
1866972	G	T	synonymous_variant	LOW	ML1544	918C>A	Ser306Ser	T	G	G
1874740	G	A	non_coding_transcript_exon_variant	MODIFIER	ML1550	415G>A		G	A	G
1910405	C	T	intergenic_region	MODIFIER	ML1584-ML1585	1910405C>T		C	T	C
1921815	G	A	missense_variant	MODERATE	ML1596	505C>T	Pro169Ser	G	A	G
1928719	A	C	intergenic_region	MODIFIER	ML1603-ML1604	1928719A>C		A	C	A
1943188	G	A	non_coding_transcript_exon_variant	MODIFIER	ML1621	618C>T		G	A	G
1987171	C	G	intergenic_region	MODIFIER	ML1647-valV	1987171C>G		C	C	0
2075505	G	A	synonymous_variant	LOW	ML1719	157C>T	Leu53Leu	G	A	G
2115815	C	T	missense_variant	MODERATE	ML1750	1178G>A	Gly393Glu	C	C	T
2115264	A	G	missense_variant	MODERATE	ML1750	1729T>C	Cys577Arg	G	A	A
2119639	G	A	intergenic_region	MODIFIER	ML1751-ML1752	2119639G>A		G	G	A
2124300	G	A	missense_variant	MODERATE	ML1753	2789C>T	Ala930Val	G	A	G
2127362	G	A	intergenic_region	MODIFIER	ML1753-ML1754	2127362G>A		G	A	G
2131753	G	T	non_coding_transcript_exon_variant	MODIFIER	ML1757	143G>T		G	G	T
2132052	G	A	non_coding_transcript_exon_variant	MODIFIER	ML1757	442G>A		G	G	A
2138711	G	A	intergenic_region	MODIFIER	ML1762-ML1763	2138711G>A		G	A	G
2142058	G	A	non_coding_transcript_exon_variant	MODIFIER	ML1767	1156C>T		G	A	G
2159412	C	T	missense_variant	MODERATE	ML1783	702G>A	Met234Ile	C	T	C
2175970	C	T	intergenic_region	MODIFIER	ML1796-lipL	2175970C>T		C	T	C
2182349	C	T	non_coding_transcript_exon_variant	MODIFIER	ML1801	65C>T		C	T	C
2235048	C	T	non_coding_transcript_exon_variant	MODIFIER	ML1851	563G>A		C	C	T
2279187	C	T	non_coding_transcript_exon_variant	MODIFIER	ML1893	570G>A		C	T	C
2312059	C	G	start_lost	HIGH	ML1926	3G>C	Leu1?	C	C	G
2402997	G	A	missense_variant	MODERATE	ML2010	25G>A	Ala9Thr	G	G	A
2412858	G	A	non_coding_transcript_exon_variant	MODIFIER	ML2021	342G>A		G	A	G
2414869	C	T	intergenic_region	MODIFIER	ML2023-ML2024	2414869C>T		C	C	T
2416227	C	T	splice_region_variant&non_coding_transcript_exon_variant	LOW	ML2024	1207C>T		C	T	C
2423927	G	A	non_coding_transcript_exon_variant	MODIFIER	ML2033	1173G>A		G	G	A
2451917	C	A	synonymous_variant	LOW	ML2064	829C>A	Arg277Arg	A	C	C
2506063	C	T	intergenic_region	MODIFIER	ML2106-argT	2506063C>T		C	T	C
2517350	C	T	non_coding_transcript_exon_variant	MODIFIER	ML2116	211G>A		C	T	C
2542313	G	A	missense_variant	MODERATE	ML2140	104C>T	Ser35Leu	G	A	G
2559921	G	A	missense_variant	MODERATE	ML2157	586G>A	Gly196Ser	G	A	G
2562238	G	A	intergenic_region	MODIFIER	ML2158-ML2159	2562238G>A		G	A	G
2567003	C	T	intergenic_region	MODIFIER	ML2159-ML2160	2567003C>T		C	T	C
2591427	C	T	intergenic_region	MODIFIER	ML2179-pheU	2591427C>T		C	T	C
2619119	C	T	intergenic_region	MODIFIER	ML2203-ML2204	2619119C>T		C	T	C
2619127	G	A	intergenic_region	MODIFIER	ML2203-ML2204	2619127G>A		G	A	G
2641647	C	T	non_coding_transcript_exon_variant	MODIFIER	ML2224	1418C>T		C	T	C
2666554	G	A	intergenic_region	MODIFIER	ML2242-ML2243	2666554G>A		G	A	G
2706236	T	G	non_coding_transcript_exon_variant	MODIFIER	ML2281	440A>C		T	G	G
2721297	G	A	intergenic_region	MODIFIER	ML2295-ML2296	2721297G>A		G	A	G
2728267	C	T	missense_variant	MODERATE	ML2303	184G>A	Glu62Lys	C	T	C
2735875	G	A	non_coding_transcript_exon_variant	MODIFIER	ML2310	83G>A		G	A	G
2740225	C	T	missense_variant	MODERATE	ML2312	305C>T	Ser102Phe	C	C	T
2776078	G	A	non_coding_transcript_exon_variant	MODIFIER	ML2340	714G>A		G	A	G
2810868	C	T	missense_variant	MODERATE	ML2355	607G>A	Ala203Thr	C	T	C
2815502	C	G	missense_variant	MODERATE	ML2356	592G>C	Val198Leu	C	C	G
2818521	T	C	synonymous_variant	LOW	ML2357	3189A>G	Gln1063Gln	T	C	C
2856679	C	T	non_coding_transcript_exon_variant	MODIFIER	ML2386	235C>T		C	C	T
2920676	C	T	non_coding_transcript_exon_variant	MODIFIER	ML2445	12C>T		C	T	C
2930507	C	T	synonymous_variant	LOW	ML2457	330C>T	Val110Val	C	T	C
2960680	C	T	non_coding_transcript_exon_variant	MODIFIER	ML2486	261G>A		C	C	T
2978374	C	A	intergenic_region	MODIFIER	ML2499-ML2500	2978374C>A		C	A	C
2998109	C	T	non_coding_transcript_exon_variant	MODIFIER	ML2516	807G>A		C	T	C
2999976	C	T	missense_variant	MODERATE	ML2518	233G>A	Gly78Asp	C	T	C
3002428	C	T	non_coding_transcript_exon_variant	MODIFIER	ML2519	194G>A		C	T	C
3009181	G	A	intergenic_region	MODIFIER	ML2526-ML2527	3009181G>A		G	A	G
3013762	C	T	synonymous_variant	LOW	ML2530	417G>A	Val139Val	C	T	C
3016175	T	C	synonymous_variant	LOW	ML2534	237A>G	Val79Val	T	C	C
3102778	A	C	missense_variant	MODERATE	ML2597	452A>C	Tyr151Ser	A	C	C
3106332	G	A	non_coding_transcript_exon_variant	MODIFIER	ML2601	457C>T		G	A	G
3117348	G	A	non_coding_transcript_exon_variant	MODIFIER	ML2612	314G>A		G	G	A
3127552	C	G	intergenic_region	MODIFIER	ML2618-ML2619	3127552C>G		C	G	C
3177411	C	T	intergenic_region	MODIFIER	ML2654-fbpC2	3177411C>T		C	T	C
3180456	C	T	non_coding_transcript_exon_variant	MODIFIER	ML2658	1449G>A		C	T	C
3197135	C	T	intergenic_region	MODIFIER	ML2668-ML2669	3197135C>T		C	T	C
3224891	G	A	synonymous_variant	LOW	ML2678	2490G>A	Leu830Leu	G	A	G
3225420	C	T	missense_variant	MODERATE	ML2679	20C>T	Ser7Phe	C	C	T
3235177	G	A	stop_gained	HIGH	ML2687	1486C>T	Arg496*	A	G	G
3243731	A	G	non_coding_transcript_exon_variant	MODIFIER	ML2694	210A>G		A	G	G
2553176	T	G	non_coding_transcript_exon_variant	MODIFIER	moaA2	73T>G		T	G	G
1079902	A	G	missense_variant	MODERATE	mraY	763A>G	Ile255Val	A	A	G
1339813	T	C	synonymous_variant	LOW	murA	234T>C	Asp78Asp	T	C	C
1081456	G	A	synonymous_variant	LOW	murD	1236G>A	Glu412Glu	G	G	A
2182111	C	T	intergenic_region	MODIFIER	mutA-ML1801	2182111C>T		C	T	C
383599	C	G	non_coding_transcript_exon_variant	MODIFIER	mutT3	556G>C		C	G	G
1808331	G	A	non_coding_transcript_exon_variant	MODIFIER	narJ	541C>T		G	A	G
1897187	C	A	non_coding_transcript_exon_variant	MODIFIER	nicT	381C>A		C	A	C
3048201	G	A	non_coding_transcript_exon_variant	MODIFIER	nirB	387C>T		G	A	G
2096406	C	A	intergenic_region	MODIFIER	nrdE-nrdI	2096406C>A		C	C	A
2725968	C	A	stop_gained	HIGH	nth	517G>T	Glu173*	C	A	C
2527082	G	A	non_coding_transcript_exon_variant	MODIFIER	ompA	701C>T		G	A	G
22488	G	A	missense_variant	MODERATE	pbpA	1180C>T	Pro394Ser	G	A	G
22719	G	A	synonymous_variant	LOW	pbpA	949C>T	Leu317Leu	G	G	A
601372	C	T	non_coding_transcript_exon_variant	MODIFIER	PE_PGRS	221C>T		C	T	C
632146	C	T	missense_variant	MODERATE	pepQ	326C>T	Ala109Val	C	T	C
1017407	G	A	missense_variant	MODERATE	pepR	1159G>A	Glu387Lys	G	A	G
2338977	C	T	intergenic_region	MODIFIER	phoH2-desA2	2338977C>T		C	T	C
20910	G	A	missense_variant	MODERATE	pknA	1283C>T	Thr428Ile	G	G	A
19909	T	A	missense_variant	MODERATE	pknB	961A>T	Ser321Cys	A	T	T
1730876	C	T	non_coding_transcript_exon_variant	MODIFIER	pks12	1578G>A		C	C	T
904824	G	C	synonymous_variant	LOW	pmmA	150G>C	Val50Val	G	C	C
3152531	G	A	missense_variant	MODERATE	pntB	352C>T	His118Tyr	G	A	G
3237133	C	T	missense_variant	MODERATE	ponA	1653G>A	Met551Ile	C	T	C
1123570	G	A	missense_variant	MODERATE	ppdK	1253C>T	Thr418Met	G	A	G
1850647	G	A	non_coding_transcript_exon_variant	MODIFIER	PPE	91C>T		G	A	G
2322095	C	T	intergenic_region	MODIFIER	PPE-ML1936	2322095C>T		C	T	C
1521064	G	A	missense_variant	MODERATE	pykA	1324G>A	Gly442Ser	G	A	G
2015320	G	C	missense_variant	MODERATE	recG	1635C>G	Asp545Glu	G	C	C
1155582	T	G	synonymous_variant	LOW	recX	426T>G	Ala142Ala	T	G	G
595774	C	T	synonymous_variant	LOW	relA	168C>T	Thr56Thr	C	C	T
1324009	C	G	missense_variant	MODERATE	rho	679C>G	Gln227Glu	C	G	G
249655	C	T	synonymous_variant	LOW	rimJ	249C>T	Arg83Arg	C	T	C
24901	C	T	missense_variant	MODERATE	rodA	161G>A	Gly54Asp	C	T	C
2230788	G	A	synonymous_variant	LOW	rplF	444C>T	Asn148Asn	G	A	G
2275921	C	T	synonymous_variant	LOW	rpoB	885G>A	Leu295Leu	C	T	C
2275455	G	A,C	missense_variant;missense_variant	MODERATE;MODERATE	rpoB	1351C>T;1351C>G	His451Tyr;His451Asp	G	A	G
2275463	C	T	missense_variant	MODERATE	rpoB	1343G>A	Gly448Asp	C	T	C
2275508	G	A	missense_variant	MODERATE	rpoB	1298C>T	Thr433Ile	G	A	G
2275439	G	A	missense_variant	MODERATE	rpoB	1367C>T	Ser456Leu	G	G	A
2275440	A	T	missense_variant	MODERATE	rpoB	1366T>A	Ser456Thr	A	A	T
2269447	G	A	synonymous_variant	LOW	rpoC	3774C>T	Ile1258Ile	G	A	G
2270815	G	A	synonymous_variant	LOW	rpoC	2406C>T	Ile802Ile	G	A	G
2239468	C	G	missense_variant	MODERATE	rpsC	769G>C	Glu257Gln	C	C	G
2347320	G	C	intergenic_region	MODIFIER	rpsM-rpmJ	2347320G>C		G	G	C
836567	G	A	synonymous_variant	LOW	sdhD	366C>T	Ile122Ile	G	A	G
591857	C	G	synonymous_variant	LOW	secF	24C>G	Gly8Gly	C	C	G
1956575	G	A	missense_variant	MODERATE	smc	1891C>T	Arg631Trp	G	A	G
807613	C	T	synonymous_variant	LOW	smpB	108C>T	Gly36Gly	C	C	T
219331	A	C	missense_variant	MODERATE	sucC	874A>C	Ile292Leu	C	A	A
379804	C	T	synonymous_variant	LOW	thiD	678C>T	Gly226Gly	C	C	T
1321648	G	A	missense_variant	MODERATE	thrC	685G>A	Ala229Thr	G	A	G
272679	C	A	intergenic_region	MODIFIER	thrU-ML0203	272679C>A		C	A	C
1871085	G	A	missense_variant	MODERATE	truB	877C>T	Pro293Ser	G	A	G
216170	T	C	synonymous_variant	LOW	uvrD	1899T>C	Gly633Gly	T	T	C
1217336	G	A	synonymous_variant	LOW	xclC	228G>A	Val76Val	G	A	G
1926696	T	C	intergenic_region	MODIFIER	xerC-ML1601	1926696T>C		T	C	C
2326714	C	T	missense_variant	MODERATE	xseA	362C>T	Ala121Val	T	C	C
1113923	A	G	non_coding_transcript_exon_variant	MODIFIER	zwf	1179A>G		A	G	A
3267975	G	A	intergenic_region	MODIFIER				G	G	A
3268200	A	T	intergenic_region	MODIFIER				-	A	A
3268202	C	T	intergenic_region	MODIFIER				-	C	-
